# Supplementary material for: Real Time 3D Facial Movement Tracking Using a Monocular Camera
Source: Sensors (Basel). 2016 Jul 25;16(8):1157. doi: 10.3390/s16081157 (PMC5017323; doi:10.3390/s16081157)
Supplement: Supplementary file 1 [file sensors-16-01157-s001.zip]

Archive with 2 entries (2 files):
- 300VW-019_est.avi
- 300VW-003_est.avi
